# Supplementary material for: Computational Insight into the Nature and Strength of the π-Hole Type Chalcogen∙∙∙Chalcogen Interactions in the XO2∙∙∙CH3YCH3 Complexes (X = S, Se, Te; Y = O, S, Se, Te)
Source: Int J Mol Sci. 2023 Nov 10;24(22):16193. doi: 10.3390/ijms242216193 (PMC10671658; doi:10.3390/ijms242216193)
Supplement: Supplementary file 1 [file ijms-24-16193-s001.zip]

Archive with 1 entries (1 files):
- ijms-2692285-supplementary.pdf
